# Supplementary material for: Stomach-brain synchrony reveals a novel, delayed-connectivity resting-state network in humans
Source: eLife. 2018 Mar 21;7:e33321. doi: 10.7554/eLife.33321 (PMC5935486; doi:10.7554/eLife.33321)
Supplement: Figure 2—source data 1. [file elife-33321-fig2-data1.csv]

'-0.007'	'-0.005'	'-0.003'	'-0.001'	'0'	'0.001'	'0.003'	'0.005'	'0.007'
111.5244584423	351.236851899	1440.4338793747	1647.1683792215	2413.1454100829	2284.8720695672	1839.1561336596	1451.2158702233	996.3959150772
